# Supplementary material for: Influence of muscle volume on jumping performance in healthy male and female youth and young adults
Source: BMC Sports Sci Med Rehabil. 2023 Mar 6;15:26. doi: 10.1186/s13102-023-00639-x (PMC9987144; doi:10.1186/s13102-023-00639-x)
Supplement: Supplementary file 1 — Additional file 1. Anthropometric characteristics and Performance of vertical jump tests for all participants. [file 13102_2023_639_MOESM1_ESM.xlsx]

## Sheet: Feuil1
Gender: male ; âge: 9-10 years							Gender: females; âge: 9-10 ans							Gender: males ;âge: 14-15 years
N°		Muscle volume(L)	CMJ (cm)	SJ (cm)	CMJarms (cm)		N°		Muscle vomlume(L)	CMJ(cm)	SJ(cm)	CMJarms(cm)		N°		Muscle volume(L)	CMJ(cm)	SJ(cm)	CMJarms(cm)
	Lower lmbs lenght(cm)		H	H	H			Lower limbs lenght(cm)		H	H	H			Lower limbs lenght(cm)		H	H	H
1	56	3.38	14.2	10.8	11.5		1	72	3.02	11.7	10.8	12.9		1	96	6.2	20.8	18.46	31.2
2	61	3.81	15.7	10.9	15.2		2	80	2.1	14	7.64	9.38		2	89	6.35	17	22.5	23.2
3	70	3.64	15.8	15.9	15.8		3	58	2.99	16.5	15.4	19.9		3	90	6.8	11.7	10.5	10.3
4	61	2.8	11.2	6.66	11.5		4	61	3.08	17.2	10.9	15.5		4	86	6.7	27	23	29.9
5	65	3.64	15	14.7	16.4		5	65	3.98	11.6	11.4	10.6		5	85	6.85	21.1	15.7	23.7
6	68	2.88	18.9	13.6	19.9		6	69	3.99	16.2	17.9	21.3		6	88	6.34	22.7	22.1	19.3
7	65	4.65	16.5	12.7	19.5		7	60	2.2	10.8	7.9	8.99		7	89	6.63	18.1	22.7	24
8	65	3.4	12.9	14.6	17.4		8	71	3.4	11.9	14.3	19.1		8	81	6.36	18.3	17.7	21
9	64	2.74	15.8	11.6	21.1		9	76	3.36	16.8	7.54	12.5		9	86	6.14	18.1	19.6	20.3
10	72	3.2	16.7	8.35	10.6		10	74	3.05	17.8	11.7	16.4		10	87	5.8	18.1	12.38	14.57
11	67	3.66	9.26	7.9	8.99		11	77	3.9	16.7	5.85	14.9		11	91	5.76	16.5	20.1	33.6
12	68	3.15	15.3	10.2	12.3		12	70	3.1	16.5	12.8	14.2		12	99	5.09	21.7	21.5	28.2
13	72	3.9	12.5	8.29	10.9		13	69	3.15	16.2	15.1	23.1		13	91	6.36	27.7	16.9	13.5
14	58	3.15	11.7	11.4	16		14	66	3.25	11.5	7.66	9.15		14	82	6.46	18.5	15.7	19.6
15	70	4.6	23.4	16.2	23.7		15	56	3.38	12	13.1	14.1		15	91	5.16	17.6	18.83	18.6
16	68	4.2	15.1	9.75	21.3		16	66	3.4	13.1	17.3	18.6		16	88	7.2	20.9	15.29	21.2
17	69	3.88	16.8	11.3	16.6		17	77	3.54	13.8	12.6	18.3		17	81	7.2	20.9	22.9	18.6
18	77	4.6	18.7	16.5	20		18	65	3.08	16.4	15.7	17.9		18	86	6.47	23.8	24.9	31.2
19	71	4.15	18.9	14.7	26.4		19	67	3.22	15	12.7	17		19	84	4.79	23.8	21.2	21
20	82	3.22	18.7	17.9	24.1		20	65	3.36	19.4	21.2	18.4		20	85	4.83	17.5	19.8	27.4
21	67	3.92	18.6	15.8	21.7		21	68	3.42	19.5	22.6	25.8		21	88	5.1	26	18.5	26.3
22	67	3.89	17.3	20.2	23.5		22	71	3.35	16.2	16.5	20.5		22	92	7.4	19.5	17.5	20.3
23	68	3.88	14.1	16.9	24.4		23	63	3.31	16.1	15.8	18.9		23	86	5.08	22.9	16.7	33.9
24	70	4.2	13.9	20.1	18.6		24	67	3.5	17.8	14.5	13.8		24	99	4.95	22.8	19.2	21
25	63	3.56	26	25.1	30.7		25	69	3.48	15.7	10.8	16.1		25	84	4.9	21.6	16.1	20.4
26	68	3.8	23.4	31.1	30.5		26	71	3.34	12.8	12.5	15.5		26	82	6.38	17.7	14.2	14.6
27	67	3.96	14.5	18.7	19		27	71	3.22	13.6	12.6	14		27	95	6.49	20.8	18.7	27.8
28	65	3.2	22.8	16.5	25.7		28	70	3.18	20.6	20.1	19.6		28	81	6.74	15.2	11.52	14.28
29	69	4.56	15.8	14.6	26.4		29	68	3.1	9.85	12	15.9		29	86	6.7	20.8	20.2	24.1
30	68	3.6	18.9	14.7	21.3		30	67	3.37	17.2	17.3	18.6		30	85	4.4	34.2	17.6	26.5
Gender: females ;âge: 14-15 ans							Gender	Male;age 20-22years						Gender			Females;age 20-22 years
							N°	LLL(cm)	MV(L)	SJ(cm)	CMJ(cm)	CMJarms(cm)		N°	LLL(cm)	MV(L)	SJ(cm)	CMJ(cm)	CMJarms(cm)
N°	LLL(cm)	MV(L)	CMJ(cm)	SJ(cm=	CMJarms(cm)					H	H	H					H	H	H
			H	H	H		1	85	8.9	27.5	27.4	27		1	87	5.7	16.4	14.7	23.5
1	81	4.7	21.9	23.2	26.3		2	80	9.2	23.5	15.6	21		2	84	6.47	32.2	15.5	19.9
2	72	4.6	16.7	20.2	17.8		4	86	7.6	18.7	18.4	22.4		3	77	5.37	13.3	17.9	15.3
3	78	4.55	19.7	17.4	17.3		5	88	9.26	24.4	13.4	25.3		4	80	6.8	14.7	16.4	18.4
4	79	4.61	16.5	18.1	13.9		6	93	8.41	28.4	24.2	23.3		5	78	6.14	12.8	19.9	16.4
5	81	4.59	15.6	18	17.2		7	85	8.39	21	18.8	21.9		6	86	6.83	19.9	21.8	24.8
6	76	4.61	15.1	16.4	17.8		8	76	7.3	27.5	31.2	36.6		7	78	6.15	22.7	31.2	31.3
7	82	4.62	17.4	25.9	31		9	84	8.6	22	27.9	31.6		8	87	6.1	12.8	15.3	16.4
8	76	4.4	20.4	23.2	26.3		10	78	8.56	20.2	19.6	21.6		9	74	6.9	18.4	19.6	20.5
9	80	4.1	15.8	16.4	17.1		11	89	8.01	23.4	25.7	36.1		10	77	6.73	21.6	23.7	22.8
10	85	4.59	14.9	12.3	15.8		12	83	8.17	23.6	23.4	18.9		11	84	6.18	18	20.7	21.7
11	84	4.62	15	12.7	14.6		13	84	7.99	24.9	27.3	33.4		12	70	6.37	20.1	19.8	19.6
12	76	4.48	12.9	11.8	14.1		14	87	8.3	27.6	24.1	29.7		13	90	6.1	20.8	27.4	28.4
13	55	4.72	16.2	14.6	17.7		15	87	8.46	25.7	33.7	33.8		14	86	6.08	25.3	25.7	32.7
14	83	4.3	17.4	10.6	19.3		16	96	8.75	19.7	19.8	19.6		15	83	6.32	12.8	21.4	21.2
15	80	4.89	14.2	11.2	13.7		17	99	8.9	32	35.3	37.4		16	86	6.1	16.7	22	22
16	79	4.81	21.9	22.3	25		18	95	8.45	33.1	39.2	42.3		17	86	6.42	16.2	14.7	12.9
17	87	4.4	11.7	7.49	7.79		19	92	8.39	40.3	41.4	47.3		18	88	6.83	26.5	25.8	29.5
18	87	4.8	16.9	11.8	10.9		20	87	8.44	35.1	38.4	41		19	88	6.55	16.6	21.1	17.9
19	80	4.39	17.4	22.8	29.5		21	93	8.6	30.6	44	41.3		20	90	6.37	16.2	12.14	15.8
20	62	4.6	11.7	18	19.3		22	89	7.9	37.4	36.7	35.8		21	95	6.24	17	19.6	22.5
21	86	4.62	15.4	13.3	10.8		23	90	8.4	44	45.2	44.3		22	89	6.65	13.5	11.3	12.7
22	84	4.58	17.9	16.5	18.5		24	91	8.76	30.7	31.6	31.6		23	82	6.46	16.4	14.8	14.5
23	82	4.7	22.5	22.8	29.5		25	96	8.36	35.6	26.8	27.2		24	94	6.4	17.1	16.4	12.9
24	73	4.59	20	19.5	22		26	89	9.07	23.8	27.7	33.3		25	95	6.55	12.8	14.2	15.4
25	80	4.5	14.7	15	15.3		27	99	7.32	30.6	32.6	36.4		26	92	6.32	14.3	13.3	13.1
26	83	4.56	16.3	9.85	8.78		28	90	8.46	28	41.4	29.6		27	95	6.18	20.9	22.2	29.2
27	76	4.7	15.8	16.9	13.2		29	99	8.75	27	34.7	37.7		28	95	6.7	18.6	18.2	15.6
28	84	4.3	12.9	10.9	10.8		30	98	8.39	35.3	44.2	45.5		29	92	6.37	20.1	20	22.1
29	81	4.26	14.6	7.63	12.9									30	84	6.44	17.5	16.2	12.6
